# Supplementary material for: Platinized graphene fiber electrodes uncover direct spleen-vagus communication
Source: Commun Biol. 2021 Sep 17;4:1097. doi: 10.1038/s42003-021-02628-7 (PMC8448843; doi:10.1038/s42003-021-02628-7)
Supplement: Supplementary file 7 — Supplementary Data 1 [file 42003_2021_2628_MOESM7_ESM.xlsx]

## Sheet: F1
	Peak to peak base noise (µV)
Experiment #	Hook electrode	Sutrode	Knot diameter (mm)	Impedance (kΩ)
1	60	32		Sutrode1	Sutrode2	Sutrode3	Sutrode4	Sutrode5
2	63	36	straight	5.2891	5.325	5.3143	5.2762	5.2975
3	48	34	20	5.3227	5.3371	5.3463	5.2922	5.3097
4	63	34	10	5.3311	5.3516	5.36	5.3006	5.293
5	49	30	5	5.2983	5.3684	5.3425	5.28	5.3196
			2.5	5.3592	5.3813	5.3783	5.325	5.341
			1.5	5.3196	5.437	5.3303	5.3349	5.3387
			0.75	5.376	5.4187	5.4103	5.3143	5.3303
			0.3	5.3813	5.4659	5.4042	5.3311	5.3204
			0	5.3882	5.4712	5.4088	5.3402	5.3425

## Sheet: F2
									Counts per bin			Experiment
time period (40s)	Rat #	1	2	3	4	5	6	Time period (100s):	1	2	3
Breaths per minute	1	41	43	40	47	42	42		2	10	3	1
	2	42	48.5	48.6	51.4	42.5	42.8		4	15	6	2
	3	42	45.7	44.4	49.3	42.1	42.4		6	18	8	3
Beats per minute	1	348	341	335	354	354	349		8	16	7	4
	2	349	349.2	339.4	375	350	353.4		9	15	10	5
	3	348	345	337.4	364.6	352	351.2		10	18	6	6

## Sheet: F3
Axon diameter	SN	SN-1	SN-2	SN-3	SN-4
0.6	5.56	0	3.8	2.15	0
0.8	11.11	0	31.65	2.15	0
1	30.56	7.59	34.18	8.6	6.03
1.2	27.78	11.03	16.46	11.83	8.62
1.4	5.56	24.14	12.66	34.41	14.66
1.6	13.89	23.45	1.27	18.28	8.62
1.8	2.78	16.55	0	10.75	15.52
2	2.78	6.9	0	5.38	15.52
2.2	0	7.59	0	3.23	9.48
2.4	0	1.38	0	3.23	7.76
3	0	1.38	0	0	13.79

## Sheet: F4
Spikes per second
baseline				hypoxia
SN1	SN2	SN3	SN4	SN1	SN2	SN3	SN4
1.6	0.7	2.45	1.85	3.93	2.8	1.3	2.7
2.8	0.5	1.4	2.1	4.6	1.8	2.4	3.1
2.9	0.5	1.6	1.6	4.3	1.5	1.8	2.9

## Sheet: F5
	Delta of amplitude of signal in µV (baseline vs. NPS administration)
Rat#	SP1	SP2	SP3	SP4
1	4.4	3.7	0.5	3.98
2	2.8	5.4	0.1	1.2
3	6	1.1	0.7	3
4	5.4	3.4	2	3.2
5	4.6	3.6	1.3	2.5

## Sheet: F6
	Spike frequency increase (%)		Signal amplitude increase (%)
Rat #	SN1	SN2	SN1	SN2
1	383	215	315	169
2	407	230	318	230
3	480	210	320	210
4	380	281	326	165
5	267	141	298	73

## Sheet: F7
	Delta baseline vs. Stimulation, peak to peak (µV)
Rat #	SN1_increase	SN1_decrease
1	18	10
2	20	7
3	16.1	15.5
4	17.1	10.9
5	19.6	10

## Sheet: F8
Rat #	Axons GFP+
1	202
2	147
3	133
4	91
5	112
6	120
7	91

## Sheet: Supplem4 
	Delta of amplitude of signal in µV (baseline vs. NPS administration)
Rat#	SP1	SP2	SP3	SP4
1	4.4	3.7	0.5	3.98
2	2.8	5.4	0.1	1.2
3	6	1.1	0.7	3
4	5.4	3.4	2	3.2
5	4.6	3.6	1.3	2.5
